# Supplementary material for: Leveraging Configuration Interaction Singles for Qualitative Descriptions of Ground and Excited States: State-Averaging, Linear-Response, and Spin-Projection
Source: J Chem Theory Comput. 2026 Mar 30;22(7):3467–83. doi: 10.1021/acs.jctc.6c00182 (PMC13085252; doi:10.1021/acs.jctc.6c00182)
Supplement: Supplementary file 2 [file ct6c00182_si_002.xlsx]

## Sheet: Excitation energies
Structure #	Molecule	State	Ryd/Val	EOM-CCSDT	CIS	ECIS	SACIS	SAECIS	DCIS	EDCIS
1	Acetaldehyde	A"	V	4.321	4.9757	4.6261	5.5808	5.1986	3.7907	4.0671
2	Acetone	A2	V	4.475	5.2295	4.7982	5.8679	5.6784	3.9894	4.1792
		B2	R	6.302	8.2578	8.2252	7.039	6.9632	6.0346	6.2935
		A2	R	7.363	9.2123	9.2202	7.9022	7.8368	6.9223	7.1738
		A1	R	7.383	9.2388	9.2523	7.9623	7.8824	7.0485	7.3231
		B2	R	7.55	9.3355	9.2997	8.1087	7.9902	6.9699	7.2119
3	Acetylene	Σu-	V	7.211	6.2848	8.1827	6.2524	7.2424	6.3287	7.4655
		Δu-	V	7.519	6.622	8.2591	6.5499	7.4493	6.5211	7.6976
4	Acrolein	A"	V	3.744	4.708	4.0549	4.9176	4.7053	3.4846	3.4831
		A'	V	6.699	7.0464	7.9475	7.5609	7.5929	7.0312	7.7857
		A'	R	6.996	8.767	8.7612	8.143	8.2041	6.4649	6.8189
5	Benzene	B2u	V	5.083	6.0316	7.2744	6.446	7.4085	6.1271	7.1472
		B1u	V	6.502	6.2003	8.0366	6.5968	7.9567	6.399	7.7087
		E1g	R	6.457	6.6033	7.4094	6.198	6.8958	5.7252	6.5044
		A2u	R	7.022	7.0234	7.8183	6.546	7.2329	6.1586	6.9408
		E2u	R	7.089	7.2204	8.0413	6.7325	7.4373	6.3311	7.1309
		A1u	R	7.18	7.4399	8.3026	6.9363	7.6657	6.5225	7.3459
		E1u	V	7.238	7.8015	8.5655	7.6838	8.3581	7.6849	8.3224
6	Butadiene	Bu	V	6.268	6.2199	7.379	6.3979	7.0101	6.3095	7.1235
		Bg	R	6.27	6.1857	7.0982	5.7083	6.2964	5.3488	6.2229
		Ag	V	6.589	7.4097	8.3641	7.1521	7.7481	6.9262	7.7935
		Au	R	6.588	6.5255	7.4702	6.0534	6.6748	5.6858	6.5826
		Au	R	6.744	6.6894	7.5759	6.1301	6.87	5.7265	6.6063
		Bu	R	7.872	7.8331	8.6172	7.696	8.2011	7.3652	8.1486
7	Carbonylfluoride	A2	V	7.309	8.0259	7.4804	8.2502	8.2508	6.1565	6.6143
8	CCl2	B1	V	2.685	2.7274	2.7875	3.8993	2.2318	2.7649	2.4966
		A2	V	4.385	6.108	6.213	5.3855	4.4353	4.4171	4.7807
9	CClF	A"	V	3.621	3.7075	3.8251	4.98	3.9142	3.7561	3.8589
10	CF2	B1	V	5.109	5.2656	5.3689	4.9676	4.9346	5.3257	5.4338
11	Cyanoacetylene	Σ-	V	5.923	5.13	7.245	5.3151	6.3409	5.3383	6.809
		Δ	V	6.185	5.4168	7.274	5.5792	6.5288	5.5064	7.0003
12	Cyanoformaldehyde	A"	V	3.841	4.5278	3.9784	4.0614	3.5888	3.1604	3.4441
		A"	V	6.544	6.1371	7.8675	7.3822	7.2494	5.8407	7.1054
13	Cyanogen	Σu-	V	6.528	5.5395	7.9009	5.484	7.217	5.7852	7.6094
		Δu	V	6.785	5.8799	7.9386	5.8322	7.4262	5.9915	7.791
14	Cyclopentadiene	B2	V	5.601	5.4963	6.7453	5.9522	6.5794	5.6524	6.5052
		A2	R	5.705	5.7108	6.5353	5.1972	5.8234	4.7185	5.5524
		B1	R	6.342	6.267	7.0997	5.684	6.3109	5.1631	5.9955
		A2	R	6.389	6.4293	7.2815	5.8154	6.4582	5.2695	6.1308
		B2	R	6.55	6.5273	7.3327	6.0088	6.785	5.4592	6.3046
		A1	V	6.531	7.9148	8.6489	7.576	8.0984	7.3515	7.9018
15	Cyclopropene	B1	V	6.711	6.8857	7.5836	6.3363	6.8125	8.0504	6.4591
		B2	V	6.779	6.7372	7.6753	7.0937	7.6189	6.7419	7.2962
16	Cyclopropenone	B1	V	4.233	5.874	5.6495	5.6177	5.5388	4.736	5.0017
		A2	V	5.56	6.4284	6.4379	7.0501	6.6471	5.7086	6.0715
		B2	R	6.195	7.7592	7.6595	6.9474	6.7612	6.4932	6.4428
		B2	V	6.539	7.5483	7.5049	7.4575	7.4725	6.7918	7.0676
		B2	R	6.862	8.4246	8.4054	7.6642	7.4725	6.6557	6.7684
		A1	R	6.865	8.3913	8.3835	7.5703	7.3882	6.6356	6.8375
		A1	R	8.069	9.5532	9.4941	8.7744	8.5481	7.7361	7.861
		A1	V	8.288	8.9382	8.8069	9.3542	9.4114	8.4986	8.6891
17	Cyclopropenethione	A2	V	3.45	4.2944	3.9686	4.4038	4.2051	3.3251	3.1959
		B1	V	3.422	5.3697	5.5764	4.176	4.2877	3.5786	4.0823
		B2	V	4.638	6.244	6.1264	5.2349	5.3671	4.6846	4.855
		B2	R	5.205	5.9708	6.6422	5.4138	5.4584	4.655	5.7928
		A1	V	5.503	6.1513	5.4626	5.9319	5.9861	5.5316	5.4908
		B2	R	5.84	6.7285	6.8357	6.18	6.2133	5.503	5.843
18	Diacetylene	Σu	V	5.447	4.7701	5.8853	4.6966	5.4805	4.9694	5.9051
		Δu	V	5.703	5.019	6.0075	4.9514	5.6624	5.1123	6.0011
19	Diazirine	B1	V	4.153	4.1818	4.9527	4.3209	5.2156	3.574	4.4955
		A2	R	7.366	7.485	7.9876	7.8136	8.0209	7.6339	8.0166
		B2	V	7.351	7.8713	8.1075	7.4369	7.3692	7.6846	6.9108
		A1	R	7.954	8.6687	8.6441	8.1045	8.0582	7.7114	7.7087
20	Diazomethane	A2	V	3.097	3.1376	3.0962	3.1992	4.5671	2.6765	2.7673
		B1	R	5.35	5.6963	5.9956	6.1453	5.7537	4.7818	4.8291
		A1	V	5.822	6.2334	6.2767	6.5468	6.0868	5.8967	5.6827
21	Difluorodiazirine	B1	V	3.797	3.9886	4.6026	3.7922	4.3557	3.6799	4.3836
		A2	V	7.084	7.0536	7.7211	7.0125	7.462	7.238	7.8222
		B2	R	8.461	8.9441	9.8129	8.9526	9.3682	9.3518	8.9322
22	Ethylene	B3u	R	7.294	7.1469	7.9645	6.5439	6.9248	5.8433	6.5413
		B1u	V	7.944	7.7358	8.6702	7.8072	8.1993	7.626	7.8438
		B1g	R	7.984	7.7587	8.6062	7.1841	7.566	6.5009	7.1915
23	Formaldehyde	A2	V	3.986	4.5531	4.2949	4.7071	4.6677	3.4007	3.7845
		B2	R	7.04	8.5738	8.3294	7.6237	7.2374	6.5361	6.6894
		B2	R	8.002	9.4372	9.2046	8.7088	8.2549	7.4864	7.6366
		A1	R	8.068	9.573	9.3509	8.598	8.1728	7.7788	7.5857
		A2	R	8.63	10.1938	9.7537	9.3207	8.7571	8.174	8.1591
		B1	V	9.288	9.8694	10.0988	10.1004	10.451	8.7345	9.5537
		A1	V	9.588	9.7395	10.2552	9.7687	10.3156	8.4629	9.9455
24	Formamide	A"	V	5.678	6.5178	6.2314	6.5913	6.3987	4.8392	5.3796
		A'	R	6.639	8.5317	8.4127	7.8184	7.4824	7.1765	7.8891
25	Formylfluoride	A"	V	6.003	6.5894	6.5222	6.9995	6.7649	5.024	5.8389
26	Furan	A2	R	6.003	6.0437	6.712	5.5545	6.0844	5.0973	5.7597
		B2	V	6.391	6.3749	7.2917	6.4737	7.0731	6.3278	7.0226
		A1	V	6.584	7.9715	8.7058	8.0241	8.4052	7.8433	8.3189
		B1	R	6.557	6.5427	7.2149	5.9909	6.5211	5.4987	6.1562
		A2	R	6.737	6.8088	7.5049	6.2176	6.7577	5.7007	6.3692
		B2	R	7.397	7.4238	8.0293	7.2295	7.6846	6.8313	7.4905
27	Glyoxal	Au	V	2.9	3.5896	3.4156	3.6613	3.2186	3.4169	3.3202
		Bg	V	4.279	5.0432	4.4817	4.9569	4.2641	4.574	4.2975
		Bg	V	6.613	9.1331	9.2113	9.042	8.7688	8.7464	8.8821
		Bu	R	7.561	9.3297	9.1646	9.2797	8.6769	8.3913	8.2873
28	HCCl	A”	V	2.018	2.1195	2.2119	1.9389	2.1055	2.164	1.9041
29	HCF	A”	V	2.529	2.5799	2.6144	2.4974	2.5196	2.6524	2.7009
30	HCP	Σ-	V	5.054	4.0269	6.2123	4.7498	5.7442	4.1313	5.3371
		Δ-	V	5.33	4.366	6.2162	4.9894	5.9329	4.3181	5.6335
31	Hexatriene	Bu	V	5.397	5.3663	6.7314	5.7109	6.65	5.5235	6.5967
		Ag	V	5.627	6.8934	7.7433	6.6824	7.3708	6.4172	7.4751
		Au	R	5.728	5.6605	6.6688	5.3425	6.0832	4.9713	5.9771
		Bg	R	5.862	5.855	6.8926	5.5136	6.251	5.1324	6.1529
32	HPO	A"	V	2.452	2.8621	2.966	3.8202	3.5812	2.5266	2.738
33	HPS	A"	V	1.589	1.9009	1.9534	2.1784	1.7914	1.2583	1.5889
34	HSiF	A"	V	3.066	3.3041	3.314	3.2357	2.6764	3.2972	3.3133
35	Isobutene	B1	R	6.391	6.6274	7.2623	6.0578	6.2961	5.2212	5.8276
		A1	R	7.003	7.1273	7.7066	6.7723	7.0076	6.4107	6.8697
36	Ketene	A2	V	3.882	4.3091	3.9852	4.4036	4.0317	3.5528	3.521
		B1	R	5.862	6.4181	6.3108	6.1508	5.6817	5.4585	5.3865
		A1	V	7.258	7.9387	7.5976	7.6717	7.0792	7.2864	7.1868
		A2	R	7.088	7.5297	7.4749	7.1771	6.7337	6.3931	6.321
37	Methanimine	A"	V	5.242	5.8569	5.9026	6.1676	6.128	4.894	5.3684
38	Methylenecyclopropene	B2	V	4.308	5.4135	5.7157	4.6737	4.9518	4.0085	4.8287
		B1	R	5.352	5.3949	5.8653	5.0373	5.2049	4.2608	4.7744
		A2	R	5.875	5.9555	6.4313	5.5116	5.6877	4.7079	5.2191
		A1	V	6.149	6.2979	6.6358	6.0491	6.2031	5.4475	5.9116
39	Nitrosomethane	A"	V	1.984	2.0848	2.2131	3.2036	3.0323	1.8664	2.0435
		A'	R	6.189	8.0459	7.9219	8.4276	7.6329	6.3514	6.4089
40	Nitroxyl	A"	V	1.767	1.8543	2.0441	2.959	2.8499	1.6348	1.8885
		A'	R	6.115	7.6868	7.5059	8.2688	7.2707	6.2451	6.7801
41	Propynal	A"	V	3.821	4.6328	3.9606	4.0578	3.5532	3.1897	3.3964
		A"	V	5.617	5.2981	6.9563	6.541	6.3386	5.0486	6.0711
42	Pyrazine	B3u	V	4.19	5.146	5.1461	5.188	5.1144	5.1094	5.0537
		Au	V	4.978	6.9537	7.6035	6.8465	7.4848	6.5374	7.1855
		B2u	V	5.053	5.9212	7.2192	6.2218	7.3262	5.8282	6.798
		B2g	V	5.767	6.8075	6.3936	6.7982	6.3647	6.6035	6.1919
		Ag	R	6.528	8.4889	8.2646	7.9728	7.733	7.4838	7.3085
		B1u	V	6.933	6.6292	8.5555	6.7926	8.2856	6.8974	8.2944
		B1g	R	7.141	7.0687	7.94	6.8795	7.6704	6.2652	7.1111
		B1u	R	7.365	8.594	8.8865	8.4642	8.6105	8.7821	7.9717
		B1u	V	8.023	9.2608	9.6976	8.8587	9.6043	8.1821	9.7026
43	Pyrrole	A2	R	5.144	5.3816	5.4964	4.8607	4.9587	4.3099	4.3974
		B1	R	5.869	6.0014	6.0279	5.4607	5.4453	4.9361	5.0052
		A2	R	5.934	6.0982	6.1705	5.5324	5.6793	4.9848	5.0716
		B1	R	6.002	6.6298	6.2566	6.1532	5.6798	5.535	5.2163
		B2	V	6.278	6.3818	6.4472	6.1517	6.1958	5.9322	5.9168
		A1	V	6.321	7.3797	7.038	7.4767	7.0428	7.2753	6.7902
		B2	R	7.004	7.0471	7.2514	7.2001	7.3221	6.2664	7.1091
44	SiCl2	B1	V	3.918	4.2706	4.3076	4.0518	3.8579	4.229	4.0188
45	Silylidene	A2		2.146	2.3916	2.3572	2.139	1.9721	1.1643	1.8878
		B2		3.795	4.2745	4.1069	5.1631	3.832	4.107	3.7121
46	Streptocyanine-C1	B2	V	7.116	8.5512	8.0446	8.334	7.9955	7.5767	7.5351
47	Tetrazine	B3u	V	2.499	3.5259	3.8072	3.4643	3.6533	3.5403	3.7722
		Au	V	3.699	5.6276	5.7043	5.4908	5.5749	5.4051	5.7036
		B1g	V	4.977	6.1598	6.0476	6.1605	5.9467	6.2403	6.0683
		B2u	V	5.246	6.2793	7.8462	6.4868	8.0234	6.3149	7.4584
		B2g	V	5.502	6.7939	6.0694	6.7229	5.7767	6.8543	6.0274
		Au	V	5.593	6.8054	7.6485	6.7961	7.5429	6.8679	7.653
		B3g	R	6.327	8.4752	8.1988	8.2188	7.8677	7.6717	7.4347
		B3u	V	6.733	8.7264	9.2132	8.6765	9.2062	8.5341	8.8682
		B1g	V	6.978	9.7862	10.2226	9.5927	9.8653	9.3516	9.3915
48	Thioacetone	A2	V	2.568	3.2348	2.9583	3.1397	2.9872	2.037	2.2789
		B2	R	5.433	6.3684	6.5316	5.6423	5.6575	4.9461	5.2312
		A1	V	5.978	6.1957	6.3742	6.2584	6.3405	5.9233	6.2707
		B2	R	6.441	7.0712	7.1946	6.5872	6.5457	6.0382	6.2825
		A1	R	6.533	7.3716	7.5485	6.6823	6.7215	6.9163	5.9985
49	Thioacrolein	A"	V	2.147	2.8274	2.4311	3.0075	2.5975	1.7291	1.9303
50	Thioformaldehyde	A2	V	2.253	2.688	2.6052	2.5121	2.6303	1.7078	2.1265
		B2	R	5.796	6.5328	6.6594	6.5448	5.9843	5.2351	5.5381
		A1	V	6.597	6.4246	7.3825	6.9109	6.8688	6.528	6.344
51	Thiopehene	A1	V	5.766	6.6646	5.9112	7.2994	5.7145	6.4948	5.8373
		B2	V	6.055	6.0621	6.5039	6.3595	6.6863	6.1844	6.5401
		A2	R	6.058	6.2689	6.3852	5.7287	5.9456	5.2739	5.9689
		B1	R	6.173	6.6208	6.5999	6.0544	6.0198	5.637	5.8031
		A2	R	6.311	6.7271	6.4495	6.4452	6.1308	6.3763	5.6018
		B1	R	6.41	6.8996	6.9984	6.6264	6.383	6.2752	6.0075
		B2	R	7.435	7.6866	7.7948	7.2301	7.3792	6.7895	6.7081
		A1	V	7.381	8.1418	7.9381	8.0992	7.5305	7.7393	7.5386
52	Thiopropynal	A"	V	2.063	2.5891	2.2644	2.7841	2.4572	1.5018	1.7885

## Sheet: HF
	FCI			HF/CIS			SACIS			SUHF/ECIS			SSECIS		SSECIS/EDCIS		SAECIS			SA-CASSCF(6e,4o)			SA-CASSCF(6e,7o)
R	S0	S1		S0	S1		S0	S1		S0	S1		S0	S1	S1		S0	S1		S0	S1		S0	S1
0.7	-100.005	-99.5039		-99.8856	-99.3433		-99.9266	-99.4167		-99.9194	-99.385		-99.9833	-99.3245	-99.4708		-99.9499	-99.4395		-99.859	-99.4099		-99.9617	-99.4673
0.8	-100.087	-99.6261		-99.9615	-99.4621		-100.005	-99.5357		-99.9979	-99.504		-100.063	-99.4391	-99.5894		-100.029	-99.5588		-99.9413	-99.5305		-100.043	-99.5888
0.9	-100.114	-99.7026		-99.9829	-99.536		-100.029	-99.6104		-100.022	-99.5795		-100.089	-99.5059	-99.6625		-100.054	-99.6333		-99.9724	-99.6068		-100.07	-99.6646
0.95	-100.117	-99.7321		-99.9825	-99.5638		-100.03	-99.6394		-100.023	-99.6091		-100.091	-99.5295	-99.6904		-100.056	-99.6621		-99.9776	-99.6366		-100.072	-99.6939
1	-100.115	-99.7578		-99.9776	-99.5875		-100.028	-99.6649		-100.02	-99.6353		-100.088	-99.5489	-99.7147		-100.053	-99.6874		-99.9787	-99.6628		-100.07	-99.7195
1.1	-100.102	-99.8006		-99.9593	-99.6246		-100.014	-99.7081		-100.006	-99.68		-100.074	-99.5776	-99.7559		-100.04	-99.7303		-99.9727	-99.7069		-100.058	-99.7626
1.2	-100.084	-99.8345		-99.935	-99.6505		-99.9962	-99.7428		-99.9862	-99.7174		-100.054	-99.5958	-99.7903		-100.022	-99.7649		-99.9606	-99.7421		-100.041	-99.7971
1.4	-100.044	-99.8816		-99.8814	-99.6773		-99.9565	-99.7919		-99.9458	-99.7762		-100.014	-99.6199	-99.8453		-99.9815	-99.8143		-99.9309	-99.7915		-100.004	-99.8457
1.6	-100.01	-99.9095		-99.8299	-99.6828		-99.9216	-99.8211		-99.9135	-99.8147		-99.98	-99.6382	-99.8794		-99.9464	-99.844		-99.9044	-99.8208		-99.9718	-99.8747
1.8	-99.9841	-99.9257		-99.7841	-99.6773		-99.8956	-99.8379		-99.8914	-99.8363		-99.956	-99.646	-99.8987		-99.9203	-99.8613		-99.8852	-99.8376		-99.9476	-99.8914
2	-99.9672	-99.935		-99.7446	-99.667		-99.8787	-99.8473		-99.8777	-99.8481		-99.9408	-99.6486	-99.9096		-99.9034	-99.8711		-99.873	-99.8471		-99.9316	-99.9007
2.1	-99.9615	-99.9379		-99.7272	-99.6611		-99.8731	-99.8502		-99.8733	-99.8519		-99.9358	-99.6493	-99.9131		-99.8977	-99.8742		-99.869	-99.85		-99.9263	-99.9037
2.2	-99.9572	-99.9401		-99.7112	-99.6551		-99.8688	-99.8524		-99.8699	-99.8546		-99.932	-99.6499	-99.9157		-99.8934	-99.8765		-99.8659	-99.8522		-99.9222	-99.9059
2.4	-99.9517	-99.9429		-99.6832	-99.6435		-99.8634	-99.8551		-99.8657	-99.858		-99.9272	-99.6507	-99.919		-99.888	-99.8795		-99.862	-99.855		-99.917	-99.9087
2.6	-99.9487	-99.9444		-99.6598	-99.6327		-99.8606	-99.8565		-99.8634	-99.8598		-99.9247	-99.6512	-99.9207		-99.8852	-99.881		-99.86	-99.8565		-99.9143	-99.9102
2.8	-99.9472	-99.9452		-99.6404	-99.6229		-99.8592	-99.8572		-99.8623	-99.8607		-99.9234	-99.6515	-99.9215		-99.8838	-99.8818		-99.8589	-99.8572		-99.9129	-99.9109
3	-99.9465	-99.9455		-99.6243	-99.6144		-99.8585	-99.8575		-99.8617	-99.8612		-99.9227	-99.6515	-99.9219		-99.8831	-99.8821		-99.8583	-99.8575		-99.9121	-99.9112
3.2	-99.9461	-99.9456		-99.6111	-99.6069		-99.8581	-99.8577		-99.8614	-99.8613		-99.9224	-99.6515	-99.9221		-99.8827	-99.8823		-99.858	-99.8577		-99.9118	-99.9114
3.4	-99.9459	-99.9457		-99.6005	-99.6004		-99.8579	-99.8577		-99.8612	-99.8614		-99.9222	-99.6515	-99.9221		-99.8825	-99.8823		-99.8579	-99.8577		-99.9116	-99.9114
3.6	-99.9458	-99.9457		-99.5916	-99.5949		-99.8578	-99.8577		-99.8612	-99.8614		-99.9221	-99.6515	-99.9221		-99.8824	-99.8823		-99.8578	-99.8577		-99.9115	-99.9114
3.8	-99.9457	-99.9457		-99.5845	-99.5901		-99.8578	-99.8577		-99.8611	-99.8614		-99.922	-99.6514	-99.9221		-99.8824	-99.8823		-99.8578	-99.8577		-99.9114	-99.9114
4	-99.9457	-99.9457		-99.5787	-99.5859		-99.8577	-99.8577		-99.8611	-99.8614		-99.922	-99.6514	-99.9221		-99.8823	-99.8823		-99.8577	-99.8577		-99.9114	-99.9114

## Sheet: N2
	FCI					HF/CIS					SACIS					SUHF/ECIS					SSECIS/EDCIS					SAECIS					SA-CASSCF(6e,6o)					CASSCF(6e,6o)/MCTDA
R	S0	S1	S2	S3		S0	S1	S2	S3		S0	S1	S2	S3		S0	S1	S2	S3		S0	S1	S2	S3		S0	S1	S2	S3		S0	S1	S2	S3		S0	S1	S2	S3
0.9	-108.868	-108.406	-108.406	-108.292		-108.679	-108.188	-108.188	-108.162		-108.68	-108.165	-108.144	-108.144		-108.73	-108.258	-108.258	-108.147		-108.797	-108.322	-108.322	-108.216		-108.73	-108.264	-108.264	-108.159		-108.756	-108.228	-108.228	-108.188		-108.785	-108.299	-108.299	-108.209
1	-109.047	-108.653	-108.653	-108.574		-108.835	-108.435	-108.42	-108.42		-108.836	-108.437	-108.414	-108.414		-108.897	-108.498	-108.498	-108.411		-108.969	-108.564	-108.564	-108.493		-108.897	-108.502	-108.502	-108.428		-108.935	-108.472	-108.472	-108.469		-108.961	-108.548	-108.548	-108.492
1.1	-109.103	-108.768	-108.768	-108.716		-108.868	-108.564	-108.539	-108.539		-108.868	-108.566	-108.541	-108.541		-108.944	-108.608	-108.608	-108.527		-109.02	-108.676	-108.626	-108.602		-108.944	-108.609	-108.609	-108.553		-108.992	-108.609	-108.588	-108.588		-109.016	-108.666	-108.666	-108.633
1.2	-109.098	-108.811	-108.811	-108.779		-108.836	-108.612	-108.586	-108.586		-108.836	-108.614	-108.587	-108.587		-108.932	-108.645	-108.645	-108.561		-109.009	-108.716	-108.677	-108.653		-108.943	-108.644	-108.644	-108.597		-108.989	-108.67	-108.636	-108.636		-109.009	-108.711	-108.711	-108.694
1.3	-109.065	-108.816	-108.816	-108.799		-108.773	-108.616	-108.589	-108.589		-108.774	-108.617	-108.59	-108.59		-108.895	-108.642	-108.642	-108.548		-108.972	-108.717	-108.681	-108.659		-108.927	-108.632	-108.632	-108.593		-108.957	-108.69	-108.654	-108.654		-108.974	-108.717	-108.717	-108.711
1.4	-109.022	-108.803	-108.803	-108.797		-108.7	-108.598	-108.57	-108.57		-108.7	-108.599	-108.571	-108.571		-108.855	-108.619	-108.619	-108.514		-108.927	-108.7	-108.659	-108.641		-108.899	-108.616	-108.616	-108.575		-108.916	-108.69	-108.652	-108.652		-108.93	-108.708	-108.703	-108.703
1.5	-108.98	-108.786	-108.782	-108.782		-108.624	-108.569	-108.54	-108.54		-108.717	-108.552	-108.535	-108.535		-108.821	-108.586	-108.586	-108.503		-108.886	-108.676	-108.676	-108.623		-108.866	-108.601	-108.601	-108.558		-108.876	-108.679	-108.64	-108.64		-108.886	-108.694	-108.682	-108.682
1.6	-108.942	-108.77	-108.76	-108.76		-108.552	-108.535	-108.506	-108.506		-108.666	-108.529	-108.517	-108.517		-108.797	-108.55	-108.55	-108.488		-108.853	-108.648	-108.648	-108.583		-108.836	-108.585	-108.585	-108.543		-108.842	-108.666	-108.625	-108.625		-108.848	-108.676	-108.657	-108.639
1.7	-108.912	-108.753	-108.739	-108.738		-108.484	-108.501	-108.471	-108.471		-108.619	-108.514	-108.507	-108.507		-108.783	-108.516	-108.516	-108.47		-108.829	-108.618	-108.618	-108.55		-108.814	-108.57	-108.57	-108.532		-108.813	-108.65	-108.628	-108.607		-108.818	-108.657	-108.63	-108.618
1.8	-108.888	-108.736	-108.727	-108.721		-108.421	-108.466	-108.436	-108.436		-108.581	-108.506	-108.502	-108.502		-108.776	-108.486	-108.486	-108.453		-108.814	-108.583	-108.583	-108.529		-108.798	-108.557	-108.557	-108.522		-108.793	-108.634	-108.625	-108.589		-108.796	-108.638	-108.628	-108.597
1.9	-108.871	-108.719	-108.718	-108.703		-108.363	-108.432	-108.401	-108.401		-108.554	-108.502	-108.5	-108.5		-108.773	-108.461	-108.461	-108.437		-108.804	-108.542	-108.542	-108.501		-108.787	-108.546	-108.546	-108.53		-108.779	-108.619	-108.617	-108.576		-108.782	-108.621	-108.62	-108.59
2	-108.86	-108.707	-108.704	-108.687		-108.31	-108.399	-108.368	-108.368		-108.534	-108.499	-108.498	-108.498		-108.772	-108.44	-108.44	-108.421		-108.8	-108.489	-108.489	-108.466		-108.781	-108.542	-108.536	-108.536		-108.771	-108.607	-108.605	-108.574		-108.773	-108.609	-108.606	-108.571
2.1	-108.852	-108.695	-108.69	-108.672		-108.261	-108.367	-108.336	-108.336		-108.52	-108.497	-108.497	-108.497		-108.772	-108.422	-108.422	-108.408		-108.799	-108.465	-108.465	-108.448		-108.778	-108.549	-108.531	-108.531		-108.767	-108.597	-108.594	-108.572		-108.769	-108.597	-108.593	-108.569
2.2	-108.848	-108.682	-108.677	-108.659		-108.216	-108.338	-108.306	-108.306		-108.511	-108.495	-108.495	-108.495		-108.772	-108.408	-108.408	-108.396		-108.798	-108.447	-108.447	-108.433		-108.776	-108.553	-108.528	-108.528		-108.765	-108.587	-108.584	-108.569		-108.767	-108.587	-108.583	-108.566
2.3	-108.845	-108.672	-108.667	-108.651		-108.176	-108.31	-108.278	-108.278		-108.504	-108.494	-108.494	-108.493		-108.772	-108.397	-108.397	-108.386		-108.798	-108.433	-108.433	-108.421		-108.774	-108.555	-108.526	-108.526		-108.763	-108.579	-108.576	-108.566		-108.765	-108.577	-108.575	-108.563
2.4	-108.843	-108.662	-108.658	-108.646		-108.14	-108.285	-108.252	-108.252		-108.5	-108.492	-108.492	-108.492		-108.773	-108.389	-108.389	-108.378		-108.798	-108.423	-108.423	-108.411		-108.774	-108.556	-108.525	-108.525		-108.763	-108.572	-108.57	-108.563		-108.765	-108.57	-108.568	-108.561
2.5	-108.841	-108.654	-108.651	-108.643		-108.106	-108.261	-108.228	-108.228		-108.496	-108.491	-108.491	-108.491		-108.773	-108.382	-108.382	-108.374		-108.798	-108.415	-108.415	-108.406		-108.773	-108.556	-108.524	-108.524		-108.763	-108.567	-108.566	-108.561		-108.765	-108.565	-108.563	-108.558
2.6	-108.841	-108.648	-108.646	-108.64		-108.076	-108.24	-108.207	-108.207		-108.493	-108.49	-108.49	-108.49		-108.773	-108.378	-108.378	-108.373		-108.798	-108.409	-108.409	-108.404		-108.773	-108.555	-108.523	-108.523		-108.763	-108.563	-108.562	-108.559		-108.764	-108.561	-108.56	-108.557
2.7	-108.84	-108.644	-108.642	-108.638		-108.049	-108.22	-108.187	-108.187		-108.491	-108.489	-108.489	-108.489		-108.773	-108.374	-108.374	-108.372		-108.798	-108.405	-108.405	-108.402		-108.772	-108.555	-108.523	-108.523		-108.763	-108.56	-108.56	-108.558		-108.764	-108.558	-108.557	-108.555
2.8	-108.84	-108.64	-108.639	-108.636		-108.025	-108.202	-108.168	-108.168		-108.49	-108.488	-108.488	-108.488		-108.773	-108.372	-108.372	-108.372		-108.798	-108.402	-108.402	-108.401		-108.772	-108.555	-108.522	-108.522		-108.763	-108.558	-108.558	-108.556		-108.764	-108.556	-108.555	-108.554
2.9	-108.839	-108.637	-108.637	-108.635		-108.003	-108.185	-108.153	-108.153		-108.489	-108.488	-108.488	-108.487		-108.773	-108.371	-108.37	-108.37		-108.798	-108.4	-108.4	-108.4		-108.772	-108.555	-108.522	-108.522		-108.763	-108.557	-108.556	-108.556		-108.764	-108.554	-108.554	-108.553
3	-108.839	-108.636	-108.635	-108.634		-107.983	-108.17	-108.141	-108.141		-108.488	-108.487	-108.487	-108.487		-108.774	-108.37	-108.369	-108.369		-108.798	-108.399	-108.398	-108.398		-108.772	-108.554	-108.522	-108.522		-108.763	-108.555	-108.555	-108.555		-108.764	-108.553	-108.553	-108.552
